# Supplementary material for: The Global Prevalence of Antibiotic Resistance and Shiga Toxin-Producing Escherichia coli in Chickens: A Systematic Review and Meta-Analysis (2011–2024)
Source: Antibiotics (Basel). 2025 May 31;14(6):568. doi: 10.3390/antibiotics14060568 (PMC12189217; doi:10.3390/antibiotics14060568)
Supplement: Supplementary file 1 [file antibiotics-14-00568-s001.zip]

Archive with 1 entries (1 files):
- antibiotics-3631423-supplementary.pdf
